# Supplementary material for: Comparison of a Peripheral Nerve Block versus Spinal Anesthesia in Foot or Ankle Surgery: A Systematic Review and Meta-Analysis with a Trial Sequential Analysis
Source: J Pers Med. 2023 Jul 4;13(7):1096. doi: 10.3390/jpm13071096 (PMC10381348; doi:10.3390/jpm13071096)
Supplement: Supplementary file 1 [file jpm-13-01096-s001.zip]

Archive with 1 entries (1 files):
- jpm-2423287-supplementary.pdf
